# Supplementary material for: Assessing the Viscoelasticity of Photopolymer Nanowires Using a Three-Parameter Solid Model for Bending Recovery Motion
Source: Nanomaterials (Basel). 2021 Nov 4;11(11):2961. doi: 10.3390/nano11112961 (PMC8618069; doi:10.3390/nano11112961)
Supplement: Supplementary file 1 [file nanomaterials-11-02961-s001.zip]

Archive with 1 entries (1 files):
- nanomaterials-1411022-supplementary.pdf
